# Supplementary material for: Role of plastoglobules in metabolite repair in the tocopherol redox cycle
Source: Front Plant Sci. 2014 Jun 26;5:298. doi: 10.3389/fpls.2014.00298 (PMC4071476; doi:10.3389/fpls.2014.00298)
Supplement: Supplementary Table 1 — Full data set of lipid contents in Arabidopsis leaf under moderate light conditions. Lipids were extracted by THF method from WT, ndc1, vte1, 35S:NDC1-YFP, 35S:VTE1-YFP plants and analyzed by UHPLC-QTOFMS. [file DataSheet1.XLSX]

## Sheet: marker list
Ret. Time	m/z	ID	Col0_J0_R1	Col0_J0_R2	Col0_J0_R3	ndc11_J0_R1	ndc11_J0_R2	ndc11_J0_R3	35NDC1_J0_R1	35NDC1_J0_R2	35NDC1_J0_R3	vte1_J0_R1	vte1_J0_R2	vte1_J0_R3	35SVTE1_J0_R1	35SVTE1_J0_R2	35SVTE1_J0_R3
2.0178	307.19		0	0	0	0	0	0	0	0	0	0	0	0	0	0	0
0.9867	307.191		14.4621	10.4131	9.7988	11.4958	10.0548	0	11.2356	8.4422	0	8.5646	9.2997	15.3239	6.4886	9.1908	4.9527
0.7141	307.191		67.3361	62.1504	52.8855	62.8705	25.2772	79.2261	55.2255	50.747	46.9943	24.6429	73.9198	51.7415	34.6754	31.0682	26.3485
0.8407	307.191		16.0846	19.8496	4.1763	32.3206	26.26	18.5892	20.5453	14.1081	14.4072	25.5741	16.3521	27.96	5.4236	10.2415	9.2726
2.1489	307.193		0	0	0	0	0	0	0	0	0	0	0	0	0	0	0
0.5975	307.193		0	3.2253	0	0	0	0	1.2769	0	0	0.3435	0	0	0	0	0.9232
1.0243	309.206		6.8557	12.9856	12.9196	15.2242	12.7335	14.1061	11.5095	10.501	9.8062	10.8047	12.2647	13.1782	0	6.2311	0
1.108	309.206		20.5664	35.2107	18.7738	38.8309	18.6186	18.7078	28.5512	28.1719	13.6461	29.0281	30.5725	16.4456	14.2747	10.6397	18.1597
0.9075	309.206		0	13.22	0	14.1309	13.3586	11.2837	12.6824	10.7629	8.404	13.3325	12.7438	11.4558	9.8897	5.5864	0
2.1462	309.208		0	0.7545	0	0	0	0	0	0	0	0	0	0	0	0	0
1.2313	311.221		4.2982	6.2388	0.7944	5.9218	0	5.0692	1.2082	4.279	0	0	4.7011	1.4349	0	0	0
1.1495	311.222		0	6.6394	6.3954	0	5.3497	0	1.9538	0	4.8762	5.9975	0	6.2075	0	4.0771	3.7118
0.6526	311.294		8.7494	7.2612	2.3635	5.5095	5.7923	2.9861	4.5147	4.2325	2.4493	5.6936	4.0989	2.6184	0	0	4.864
1.3509	311.295		0	3.4695	3.8866	1.6562	2.9433	2.6975	0	2.478	0	0	0	0	2.4201	0	0
2.6468	317.283		0	0	0	0	0	0	0	0.8283	0	0	0	5.4045	0	0	0.5637
0.7187	322.238		11.0267	2.0901	0	0	0	0	0	0	3.0247	2.4473	0.8383	0	0	0.7845	6.0824
1.1197	322.275		0	0	0	0	0	0	2.8629	0	0	0	0	0	0	0	0
0.5663	336.326		1.8606	1.8273	1.737	2.7918	2.5189	1.1941	3.4463	1.6254	2.7728	2.8666	3.4156	3.2735	0.4269	1.236	2.4384
0.6795	337.311		4.228	0	0	4.5118	0	0	5.4864	0	5.6173	3.0577	5.4686	0	3.1133	2.9026	3.7042
0.8094	339.326		16.7537	6.6174	12.0077	5.3058	4.6421	2.775	14.4438	9.4673	9.6486	10.617	0	8.7672	0	0	7.1131
1.1344	341.107		2.903	0	0	0	0	0	0	0	0	1.4166	0	1.3627	0	0	0
1.3144	341.108		0.0746	0	0	0	0.6667	0	0	0	0	0	0	0	0	0.1369	0.2638
0.9311	341.108		0	4.6226	0	0	0	0	5.5973	0	0	0	0	0	0	0	4.3418
1.0321	341.108		1.5949	0	0	0	0	0	2.0549	0	0	0	2.7331	1.8004	0	0	0
0.8404	341.108		0	5.411	0	0	0	0	0	0	2.044	0	0	0	0	0	0
0.5661	341.108		5.5432	0	2.2661	1.0691	0.6488	0	4.0093	0	0	0	0	0.0491	2.488	0.0825	5.2263
0.7047	341.108		7.7645	0	0	0	0	7.2332	19.461	0	0	0	0	0.2988	0	0	0
0.9269	353.343		2.0703	4.291	1.7615	1.7545	0	0	0	1.0534	2.5371	1.6017	2.9331	2.26	0.7974	0	0
1.9196	363.23		2.6408	1.9039	2.1072	1.7626	0.9798	1.6327	2.0439	0	1.5913	1.4139	1.5607	1.2291	1.1865	2.0528	0.7826
0.9992	367.357		114.581	97.7402	99.0808	70.5293	71.2797	65.1482	62.506	106.475	120.138	82.5179	89.8097	87.5567	50.0886	63.195	73.9315
0.8516	367.357		0.8841	3.6349	6.3931	3.5423	9.5742	7.2031	4.3808	11.6587	6.1063	17.1896	13.7321	0	5.3278	8.4161	7.5001
1.6319	373.345		0	0	0	0	0	0	0	4.9428	0	0	0	1.4738	0	0	2.8787
1.7348	373.346		0	0	0	0	0	0	0.2882	9.3154	0	0	0	0	0	0.5115	0
0.7655	373.346		0.9066	0	0	2.9513	3.9191	0	0	0	0	0	0	0	0	0.4043	0
0.6104	373.346		1.5603	0	0	0	3.5653	0	0	0	0	0	0	0	0	1.5661	0
1.8516	373.346		0	0	0	0	0	0	0	0	8.024	0	0	0	0	0	6.581
2.2753	373.347		2.5835	0	0	0	1.2679	0	0	0	0	0	0	2.3552	1.7194	0	0
2.6532	373.347		6.5767	0	0	0	5.4482	0	0	0	0	0	0	1.5969	0	0	0
1.4458	373.347		9.2213	0.8101	0	0	3.2861	0	0	0	0	0	0	0	0	0	0.491
2.922	373.349		0	0	0.6568	0	0	0	0.1841	0	0	0	0	0	2.7156	0	0
0.6145	376.276		8.5687	0	2.7147	0.8431	2.5006	0.7338	1.2989	1.0996	3.5649	2.8712	1.2747	5.4381	2.5319	5.2119	8.5357
1.9211	376.277		3.0235	2.1142	2.9291	2.701	3.3379	2.8049	2.1098	2.6694	3.4667	3.2726	2.742	3.1009	2.7585	3.4658	3.1208
1.0991	381.372		8.7354	8.3678	9.2865	3.5552	3.4974	0	8.1369	7.1002	8.1715	6.7663	4.3738	7.5718	4.5833	0	2.7032
0.5921	385.114		0	0	0	0	0	0	7.7045	1.2318	0	0.5349	0	0	0	0	0
1.0191	395.388		24.2111	0.3398	13.3901	9.4177	22.055	0	5.4822	7.1282	21.8879	26.5674	15.5149	28.6388	0	0	15.91
1.1991	395.388		200.145	126.69	123.554	94.6863	98.8647	111.64	106.144	137.648	138.315	130.076	134.757	119.484	83.0817	72.4678	98.6592
0.7345	397.134		0	2.2736	2.3578	3.2815	3.0664	2.2989	4.2379	2.6469	3.0112	4.6061	4.0766	4.602	2.4979	1.9753	0
0.8677	400.333		0.1667	0	0.1845	0	0.1377	0.1944	0	0	0	0	0	0	0	0	0
0.7746	401.341	delta-tocopherol	0	3.7175	2.0679	2.2161	2.3284	0	0	0	2.3646	0.0555	0	0	11.7677	16.5453	17.4962
1.4564	403.3		6.167	5.8249	5.7842	5.9778	4.7368	3.863	1.971	0	1.6337	3.5492	5.5014	8.2747	6.5727	5.3878	5.8578
0.8768	408.3		0	0	0	0	0	0	0	0	0	0	0	0	0	0	0
0.8674	410.318		0.4653	0.2893	0.7169	0.6598	0.4703	0.2267	0	0	0	0	0	0	0.5671	0	0.4097
0.5491	410.319		0	0	0	0	0.1006	0	0	0	0	5.0661	4.3655	0.1335	0	0	0
1.0774	410.32		0	0	0	0	0	0	0	0	0	2.7257	2.8821	5.1874	0	0	0
0.6004	411.384		8.6061	9.9349	9.7714	0	0	1.4643	3.0527	3.9171	3.1609	4.4396	0	3.1759	0	0	0
0.8706	412.333		1.1102	1.17	1.0332	0.2635	1.3664	0.3941	0	0.8424	0	0	0	0	0.3631	0.782	1.2692
0.549	412.334		0	0	0	0	0	0	0	0	0	9.6999	8.7644	5.6862	0	0	0
1.0735	412.334		0	0	0	0	0	0	0	0	0	6.2124	8.5856	10.8996	0	0	0
0.8675	414.349		0	0.7629	0	0	0	0.4855	0	0.492	0	0	0	0	3.3173	3.872	4.9988
1.0769	414.349		0	0	0	0.891	0	0	0	0	0	66.1253	93.2046	133.623	0	0	0
0.5491	414.349		0	0.0268	0	0.4954	0.257	0.1726	0.0128	0	0	57.6962	46.1948	11.4876	0.0516	0.0747	0
0.7995	415.32		29.365	3.0952	27.8296	21.3964	33.3077	13.6539	46.3962	11.0092	24.2471	30.6714	1.6886	1.8716	7.6253	13.2868	21.4243
0.8757	415.357	gamma-tocopherol	18.6793	18.1986	18.5305	20.3898	19.976	12.1627	14.576	11.9383	17.3812	0	0	0	74.1336	81.307	87.6993
0.9572	418.287		0	0	0.7454	0	0.2378	0.9268	1.2439	0.3706	1.0874	0	0	0	0.2783	0	1.796
0.9606	420.301		0.8852	1.2752	1.4952	1.2551	0.9199	1.6851	2.4356	1.3823	0.3446	0	0	0.1012	1.0996	1.2415	0.9894
0.8703	422.282		0.2137	0	0	0	0	0	0	0.0829	0.0312	0	0	0.0271	0	0	0
1.3838	423.42		23.7312	17.9807	19.6295	22.1915	21.7131	20.5223	20.6036	20.3491	24.8302	10.6135	21.6059	26.2045	15.034	20.4287	20.3449
0.8773	424.297		0.1106	0	0.223	0	0	0.082	0	0	0	0	0	0	0.0719	0	0.2055
0.9578	424.334		1.2594	0.9501	0	0	0.694	0.2263	1.3443	0.7782	0.8315	0	0	0	0.9025	0.5803	0
0.9543	426.349		7.7382	5.7211	6.1429	4.7251	5.5291	5.369	7.0925	5.2695	4.3377	0	0	0	5.1086	5.122	5.0381
0.839	427.356		0	0	0	0	0	0	0	0	0	0	0	0	3.5858	5.782	3.0351
0.955	428.365		19.7168	15.8062	16.6609	15.395	14.793	13.4376	20.9326	9.7915	12.413	0	0	0.0289	11.1794	12.1019	11.5873
1.9174	429.279		3.0472	3.4999	2.3117	2.7547	2.2871	2.4784	2.5719	2.83	2.0209	2.6124	1.6562	2.6253	2.1742	1.8913	2.6448
0.5491	429.336		0	0	0	0	0	0	0	0	0	5.8694	5.7213	3.1864	0.0828	0	0
0.7257	429.372		2.8506	0.8077	1.9741	0.5202	0	0	2.3064	0	0	0	0	0.0362	2.8829	2.2871	2.6235
0.9584	429.373	alpha-tocopherol	203.402	181.951	192.029	184.421	187.026	177.569	279.304	167.111	175.13	0	0	0	181.681	193.316	196.293
1.1119	430.287		0	0	0	4.8608	5.2583	5.7402	0	0	0	0	0	0	0	0	0
0.6827	430.307		12.2851	0.5947	6.4201	5.6137	8.0482	1.9804	7.9237	3.7457	10.0362	5.9603	0	0.0392	1.262	1.4476	6.0645
0.8731	430.343		0	0	0	0	0	0	0	0	0	0	0	0	0	0	0
0.6917	431.314		11.1941	0	7.7127	5.3443	7.8697	2.2866	8.882	3.9591	9.9195	6.5095	0	0	2.3281	2.9947	7.3461
1.1091	432.302		0	0.1418	0.4249	17.6111	18.1135	16.5576	0	0.1364	0	0	0	0	0	0.2406	0.6362
1.1078	434.318		0.168	0	0.3289	39.7588	36.9082	40.4505	0.1507	0	0.1426	1.0243	0	0.2509	0	0	0
1.1122	436.333	demethylphylloquinone	2.2752	2.0469	2.1638	167.973	179.305	179.688	0.7664	2.0022	1.7514	3.86	4.3274	4.2569	7.0596	7.8409	9.5445
0.8806	437.341		0	0	0	0	0	0	0	0	0	0	0	0	5.567	6.4644	5.2408
0.6973	439.27		1.2698	2.0275	2.0915	0.8698	1.0013	1.6616	1.4822	2.5179	2.541	2.1677	1.7755	2.2441	2.3118	0	0.9714
0.7682	439.414		4.9379	7.1232	2.9073	0.3831	0	0	0.9483	0	0	0	0	0	0	0	0
1.2431	440.269		2.7628	2.3862	1.0489	0	0	0.0405	1.9213	1.9021	0.4474	2.1125	2.1773	2.8031	1.3503	1.4118	1.5525
0.8702	440.291		0	0	0	0	0	0	0	0	0	0	0	0.029	0	0	0
0.552	440.294		0	0	0	0	0	0	0	0	0	2.5709	0	0	0	0	0
1.241	442.287		9.0044	7.6436	7.5772	0	0	0.2298	6.3689	5.6695	7.7779	8.3028	7.882	8.7756	3.3625	4.4386	5.1945
0.549	442.307		0.0302	0	0.012	0	0	0.0745	0	0	0	3.6914	2.6748	1.6975	0	0	0
0.8741	442.308		0	0.2152	0	0.3606	0	0.1184	0	0	0	0	0	0	0.3555	0.2635	0.5168
0.9531	442.344		2.5196	0	0	2.1078	1.8077	0.9047	2.8431	2.2617	1.98	0	0	0	0.6561	1.6653	2.0703
0.9775	443.352		8.2799	2.4168	7.1752	6.6176	9.5142	5.5767	15.3843	3.6229	6.9483	6.3989	0.1488	0.1393	2.0474	3.7359	6.406
1.2461	444.301		10.8916	8.5827	8.5566	0.1091	0.1615	0.0535	6.9687	7.6351	6.4491	8.9509	7.9425	8.2647	3.7052	4.6746	5.5323
0.7991	445.332		4.5168	0.5133	3.475	2.149	4.0321	1.8389	6.6288	1.2948	3.3923	3.2533	0	0.1703	0	1.8983	2.6829
0.6219	445.365		0	0	0	1.3761	0	0	0	0	0	0.4939	0.4972	0	0	0	0
0.7298	445.366		0	0.6145	0	0	0	0	0	0	0	0	0	0	0	1.1297	0
0.7293	446.375	alpha-tocopherolquinone	3.3378	0	0.7374	8.2747	8.7469	7.1903	0	0.612	0	0.1087	0	0	1.1209	0	2.5244
1.2437	448.334		12.5044	10.2606	8.4363	0	0	0	6.2577	6.6878	7.5796	7.1079	7.6251	7.0269	3.4793	5.0662	5.5753
1.2463	449.34		9.0169	6.8901	7.8775	0.1006	0.1245	0	4.5684	5.5931	5.6081	6.8698	6.7276	6.6994	2.8486	4.4884	3.6496
1.2434	450.349	phylloquinone	233.212	197.579	202.04	2.9525	3.4771	3.032	160.285	202.526	203.999	235.213	231.013	231.236	114.806	134.914	140.494
0.5982	450.349		0	0.7389	0	0	0	0	2.1045	0.14	0	0.3901	0	0	0	0	0.0747
1.309	450.351		0	2.9445	0	0	0	0	0	0	0	0	0	0	0	0	0
0.9406	451.357		4.636	6.4558	6.4227	0	0	0	8.0142	7.663	7.4559	0.1422	0	0.2097	20.6122	18.0541	10.8388
1.4914	451.45		0	0	0	0	0.2143	0.625	0	0.2934	0.6715	2.3894	0	0	0	0.3078	3.3813
1.5734	451.451		11.0069	9.3884	9.9365	12.0604	12.1534	8.8017	10.1391	12.9595	15.1199	12.1519	14.8518	14.9374	10.8082	9.5491	11.3216
0.9578	454.307		1.2317	0.8653	1.2396	0	0	0.4602	1.4072	0.7343	0	0	0.0712	0	0.8934	0.3733	0.2227
0.6585	454.342		0	0	0	0	0	0	0	0.0516	0	0	0	0.047	2.3465	2.7054	2.5739
0.9573	457.331		1.4338	1.2406	1.1279	1.1685	1.0751	0.6938	1.1496	0.9622	0	0	0	0	0.2923	0.3318	0.4707
0.9578	458.339		14.7702	13.4777	14.9524	12.9855	13.7423	12.9496	21.9423	13.5291	14.8449	0	0	0	12.3567	14.9445	15.1648
1.6568	465.465		0	0	0	0	0.9102	0	0	0.3678	0	0	0	0	1.2621	4.3459	4.2923
0.6971	467.264		9.9195	14.0534	12.2359	13.7808	14.2885	13.3313	11.149	14.8267	12.7904	15.928	14.0428	14.7313	12.9782	9.342	8.5579
0.7619	468.36		21.9471	17.1831	18.3796	0	0.0294	0	12.3445	14.3541	13.9839	0	0.095	0.1356	27.543	33.5296	31.2969
1.1766	471.383		6.3879	1.27	6.2891	3.6504	4.2351	4.0265	18.3279	1.8476	2.9272	3.9692	0.2905	0.3442	1.1442	0	0
1.5535	473.281		1.4008	3.1884	2.0633	2.4054	3.413	1.0261	2.763	1.5553	2.5401	3.0207	1.9276	2.4366	1.3279	0.8095	0.3961
0.9803	473.363		0	1.0575	1.2601	0.5169	1.3603	0.6259	1.3492	0.3244	0.9589	1.4128	0.0951	0.5346	0.3753	0	0
1.0027	473.399		13.7644	13.577	14.9246	12.6105	12.8601	14.3899	11.3997	13.8573	17.5707	12.7637	15.3058	15.2979	11.632	14.668	17.8212
0.9552	475.342		2.1751	0	2.063	2.0887	0.9226	1.7934	2.7795	2.1703	0	0	0	0	0.6051	2.0252	0
1.7578	479.482		20.7499	22.2495	26.8353	25.6685	23.2092	19.4027	31.5182	24.8282	22.1045	27.7955	27.7659	30.2243	24.9469	29.209	28.9289
1.6914	479.483		0.3515	1.8225	4.728	0.1276	0	0.8867	10.0459	3.101	8.3131	0	8.9324	1.8459	5.6802	0	8.1031
0.8065	485.273		0	0	1.5529	1.6327	0.2875	0	1.1687	2.8806	0	1.3218	2.6793	0	0	0	0
0.6981	485.275		99.1443	139.964	143.135	137.481	139.86	137.938	113.837	148.324	144.715	149.645	154.726	158.5	137.349	89.4356	84.0246
0.7953	487.291		0	0	0	7.6718	0	0	0	0	14.2266	0	0	0	13.1826	0	0
0.9108	489.305		1.6724	0	0	0	0	2.2372	1.6661	1.8546	0	2.2384	1.7597	1.9502	1.8758	2.0469	0
0.9197	489.395		0.2202	0	0	0	0	0	0	0	0	0	0	0	0	0.4224	0
1.0178	489.43		1.9208	0	0	0	0	0	0	2.64	0	0	0	3.8318	0	2.4782	0
0.926	489.43		0	2.9709	5.2163	0	4.5882	0	0	0	0.8906	0	0	0.8242	0	1.7059	4.0678
1.1275	489.43		0	0	0	0	0	0	0	2.6923	0	0	5.1533	3.806	0	0	6.0358
1.219	489.431		0	5.5642	0	7.4329	0	0	7.8852	0	0	0	0	0	0	0	3.9806
1.3189	489.432		6.6643	5.5642	0.766	0	0	0	0	0.3227	0	0	0	0	0	0	0
1.0412	491.322		4.0178	3.2761	4.4466	3.7083	3.3647	4.5265	5.5953	3.7133	3.6596	4.4629	3.3513	4.2141	4.906	4.1215	4.2312
1.8584	493.499		5.8624	4.4133	4.7823	0	4.8103	4.1205	7.5432	1.9414	4.9065	4.6588	5.2136	1.3081	5.9216	6.3242	0
0.8458	495.295		4.419	0	0	0	0	0	7.077	0	0	2.8457	0	0	6.3857	0	0
0.6969	495.296		7.1821	8.0368	9.4732	8.8403	9.9995	8.8469	7.6243	9.3624	8.7019	9.9707	10.2274	10.0843	8.2455	6.6155	6.0851
1.1756	501.395		1.5133	0.0962	2.3937	0.5435	0.3296	1.3448	5.4349	0.6653	1.2507	0.7883	0.1119	0.2676	0	0	0
1.9335	507.513		32.2099	22.7756	20.0739	24.4727	22.0112	26.6338	35.4646	26.4253	33.6674	28.5397	30.6417	25.6201	28.7633	35.8774	37.1558
0.6972	512.299		4.5088	7.1894	6.6786	6.3574	5.8026	7.0976	5.8535	6.7546	5.8531	6.7164	8.1608	7.297	6.0614	4.8629	4.0069
1.0439	513.306		0	0	3.2481	0	5.5347	7.0248	5.8672	6.1798	5.4785	5.4656	5.3568	7.0789	3.6288	5.9181	4.7003
0.8381	513.306		135.502	177.582	177.067	162.836	186.536	193.873	193.138	187.479	187.749	206.904	215.626	198.576	184.301	140.435	124.679
0.6971	513.306		386.981	557.482	564.615	578.099	556.4	552.259	456.962	600.403	573.417	614.851	609.015	637.397	555.514	372.006	325.345
0.9351	513.307		7.0962	5.6617	0	0	0	3.7621	1.1655	0	0	0	0	0	5.8468	4.8229	0
0.9433	515.321		13.076	0	0	0	0	5.8455	8.3127	0	0	0	0	0	0	0	10.7702
1.1645	515.322		0	0	0	0	0	0	0	0	0	0	3.2255	0	0	0	0
1.0192	515.324		0	5.6415	0	5.1367	0	6.1274	7.0111	0	0	2.4367	0	0	0	5.7051	0
1.1478	517.338		0	0	0	0	0	4.0128	0	0	0	0	0	0	0	0	0
1.2901	517.338		5.3295	2.8371	4.2908	0	3.5961	0	3.39	0	3.4256	0	2.8827	0	3.9313	4.4543	4.9892
1.1216	517.461		5.1605	3.0817	0	4.9583	2.8268	0	0	0	0	4.1298	1.5975	5.5466	0	3.7753	2.948
1.2881	517.462		0	0	0	0	0	0	0	0	0	0	0	0	0	0	0.9873
1.3973	517.462		15.9709	16.4937	14.7165	13.439	12.7619	6.6984	21.1302	10.3671	14.0508	11.5904	16.1728	14.3127	10.6246	16.3483	12.5501
1.0306	517.462		0	0	0	0	1.6654	0.9829	0	0	3.1412	0	0	0	3.1181	3.2912	0
0.8655	528.353		0	0	0	0	0	0	0	0	0	3.6986	3.9603	3.274	0	0	0
1.3283	529.462		17.8862	17.9852	19.5036	17.4282	18.9379	19.0848	16.2265	20.2635	19.8892	18.6709	21.0906	20.2007	17.0295	21.0837	22.3053
1.2659	530.455		0.8205	0.6196	0.7003	0	0	0.7321	1.3638	0	0	0	0	0.9305	0.4299	0	0
1.1218	533.458		0	0	0	0	0	0	0	0	0	0	0	0	0	0	0
1.9201	534.421		4.326	3.4919	3.3477	2.6779	3.0266	2.1272	2.4723	2.1182	2.4533	2.7827	2.391	2.8364	0	2.6469	2.4567
1.9134	535.429		6.5201	4.5495	4.9904	3.799	4.6628	4.5549	4.8379	4.1081	4.4928	5.1839	5.4748	4.3607	3.7479	4.1605	1.4864
1.1575	535.517		0.2715	0.4296	0	0.1437	0.1299	0.2703	0.322	0	0	0	0	0.262	0	0	0
2.1576	535.545		1.0964	0	0	0	0.7273	0	0.3376	0	0	0	0	0	0	0	1.0668
1.9188	536.437	beta-carotene	319.72	300.687	296.12	287.887	308.263	301.483	259.766	301.841	297.776	309.788	300.511	296.168	274.279	305.452	297.926
1.023	536.502		0	0	0.1787	0	0.7444	0	0	0	0	0.1423	0	0.1597	0	0	0
1.3478	538.223		2.7446	2.5822	2.2897	1.6877	1.3405	1.2079	1.5016	1.3821	0	0	1.4792	1.5239	1.1624	1.6122	0.3237
1.1315	538.519		0.0917	0	0	0.2075	0.0873	0	0.3297	0.1694	0	0	0	0	0	0.1819	0
1.1305	541.461		0.1151	0	0	0	0	0	0	0	0	0	0.0317	0	0	0	0
1.5644	545.492		7.7438	8.7771	5.7707	13.0947	17.3121	14.7327	25.6069	18.0996	16.3505	16.8233	15.2733	15.8243	11.9429	16.7495	14.7941
1.4872	545.492		0	0	0	0	0	2.0575	6.9684	0	3.694	5.4753	15.2733	6.3952	4.8693	0	0
1.407	551.425		9.5602	6.99	6.8892	0	1.0354	0	0	0	0	6.6528	8.1801	5.1207	0	5.6346	13.0725
1.5138	552.431		6.4954	0	0	0	0	0	0	0	0	0	0	0	0	0	6.7167
1.309	552.432		0	0	0	1.4503	0	0	0	0	2.3152	0	0	1.6431	0	0	1.2855
1.2061	552.432		9.5892	9.2798	8.4916	7.6341	7.5384	10.1155	5.9502	9.3562	9.1681	9.3272	8.0659	7.4761	7.4844	8.2059	8.4373
0.8722	552.499		0	0	0	0	0	0	0	0	0	0	0	0	0	0	0
0.9736	552.499		0	0	0	0	0	0	0	0	0	0	0	0	0	0	0
2.0437	554.261		0.8413	1.3401	1.1473	0.5773	0.2509	0.682	0.5417	0.5167	0.7024	0.8377	0.766	0.4615	0.6276	0.9575	0.9104
1.0784	554.514		0	1.175	1.5169	0	0	0	0	0	0	0	0	0	0	0	0
0.9571	554.515		1.3516	0	0	2.2988	0	0	0	1.3146	1.2621	0	0	0	0	1.6694	0
1.753	555.478		0.4373	0.1259	0.5556	0.0803	0.5289	0.6033	3.2697	0.4233	0	0.1776	0.3584	0	0.6682	0.3935	0
0.6307	559.4		0.575	5.1074	0	0.1914	0.7245	0	3.1938	0	0.6721	0	0.2827	0	0	0.2178	0
1.6426	559.473		0.5371	2.4499	1.1152	2.8621	2.9456	2.0146	3.3851	3.8422	3.4762	2.7234	2.5726	2.882	2.2094	1.9874	0
0.7331	561.415		8.7184	7.8615	8.007	9.323	7.7148	8.1675	13.3158	7.3506	9.1143	7.9448	9.0499	8.0997	6.9258	8.591	9.3349
1.9135	566.412		3.9034	3.9927	2.7289	2.3974	3.2495	2.6489	2.962	3.2873	0	2.9245	2.6952	2.7509	2.82	3.1909	0
0.7314	567.419		6.1024	0	5.3702	0	0	4.4298	0	0	0	4.4026	0	5.0882	0.6379	0	0.6396
1.9159	567.421		0	0.2673	1.7092	0.2903	0.7122	0	1.5556	1.723	0.7236	1.4628	0.1806	0.8343	0	0	1.8344
1.9231	568.426		2.9342	2.2251	2.6679	2.3429	2.9283	2.7442	1.2024	3.5004	1.6497	3.0755	2.6742	0.8039	2.9233	2.4291	3.1836
1.4634	568.427		9.494	8.4602	8.4462	7.7849	7.423	5.2676	4.8682	0	3.0534	5.3025	9.0036	14.2575	11.2885	9.3112	9.5976
0.7267	568.427	lutein	116.259	91.2268	94.3285	87.5837	89.889	81.781	79.4576	81.5741	88.5702	76.0208	93.7176	105.534	94.0341	101.277	115.132
0.8114	568.493		15.9785	7.8111	9.6793	8.5576	9.4806	8.3565	7.1644	8.3076	11.0381	10.2325	10.3536	10.9135	7.6734	12.6277	14.4646
1.1575	568.519		0	0	0.1667	0.1219	0.3045	0	0.2641	0	0	0.0762	0	0.9406	0	0	0
0.6866	573.415		8.0736	6.1035	7.3303	6.5986	6.9191	6.0704	8.2386	4.8858	6.5043	5.8483	5.2705	6.0604	9.872	11.9635	13.4163
1.7069	573.524		0	0.8353	1.6011	0	0.3065	0	0.835	0.4613	0	0	0	0	0	0	0
0.7996	575.431		65.2028	61.5187	62.167	49.809	50.9416	57.4729	82.593	59.5749	65.8084	59.1001	56.1477	59.3411	51.4279	61.1711	64.4402
0.6538	577.154		0	0	0	0	0	0	0.2805	0	0	0	0	0	0	0	0
1.0218	577.155		0	0	0	0	0	0	0	0	0	0.1432	0	0	0	0	0
0.5648	577.157		0.1694	0	0	0	0.0178	0	0	0	0	0	0	0	0	0	0
1.9045	583.508		0.0999	0	0	0	0	0.0364	0.29	0	0	0	0	0.0804	0	0	0
0.5998	584.422		0	0.7305	0	0.2963	0	0	0	0	0	0	0.7409	0.3632	0	0.8595	0.8222
1.6539	585.488		3.6886	3.6527	4.3994	4.1345	4.2682	5.136	4.7681	4.3266	3.7367	4.821	4.8545	3.3091	3.4338	4.5337	3.7117
1.8164	587.503		5.4897	5.0208	5.5243	5.2681	5.9275	5.4604	7.0422	6.3594	7.4837	5.969	5.7919	5.7342	4.4865	5.3447	5.4336
0.9647	589.482		0	0	0	0	0	0	0	0	0	0	0	0	0	0	0
0.6126	592.397		1.1761	3.133	0.8229	0.5546	1.1927	1.3105	7.4638	0.6784	2.0147	2.6365	0.4315	0	1.6794	2.6626	2.0084
0.7337	594.413		30.8048	28.6158	28.3774	25.2899	26.1048	31.0558	42.6043	27.1905	27.2467	25.9443	26.7866	26.3915	23.2801	28.5607	31.8903
0.7488	600.415	violaxanthin/neoxanthin	4.4128	4.6529	4.8605	3.923	3.9453	0	4.0808	4.1388	4.275	0	4.8319	0	0	0	0
0.6895	606.413		25.6194	23.8014	23.9792	22.9762	22.4575	23.4017	27.9476	18.7475	22.3532	18.7724	18.4811	20.7121	33.6048	40.5852	43.6492
0.8	608.428		243.549	225.925	227.939	186.719	196.16	223.7	311.675	221.065	241.208	222.164	217.371	230.426	187.552	233.783	229.643
2.1171	611.54		0	0	0	0.0948	0	0.1889	3.0567	0	0	0	0.1253	0.6304	0.189	0	0
1.346	613.229		31.463	23.9094	24.5506	22.1742	24.3186	22.9522	21.6523	22.6115	21.7547	22.2651	23.1683	24.086	21.2997	27.0815	24.2473
1.8292	613.519		3.5249	3.3621	3.9487	3.8266	3.3507	3.3	4.0786	4.1898	3.9317	3.4912	4.4374	3.5405	2.888	3.8813	3.7856
2.0047	615.535		3.5094	3.5844	4.2698	4.2841	3.3912	3.0727	5.6037	4.4081	5.3491	3.342	3.8219	4.6693	3.8715	3.9131	0.5313
0.8445	616.432		8.9231	3.905	4.7643	0	0	1.1346	0.6284	0	6.3912	0	0	1.9582	3.1151	4.0482	4.4876
0.6972	616.433		2.9789	5.6889	5.0688	4.142	3.801	4.9442	3.9463	7.0939	4.933	3.5741	4.2992	4.7584	1.412	2.5199	2.3704
0.7969	621.436		6.6847	8.0865	6.6265	5.0586	5.0347	4.9304	8.2715	7.5239	6.4832	6.4128	6.5405	7.8992	5.6298	6.751	6.7072
1.2144	622.481		40.9229	38.2562	39.8341	42.4944	44.4112	45.6965	42.3911	42.3799	46.2836	48.531	49.7551	47.8764	38.548	35.3675	38.7255
0.5855	622.481		0	2.1592	3.4219	12.3755	8.1811	9.2909	0	0	0	0	0	3.1807	0	1.1046	0
0.5728	624.496		0	0	0	0.4639	0.7887	2.0085	0	0	0	0	0	0	0	0.5324	0
1.3314	624.496		47.3563	42.6572	42.646	45.3507	45.0128	49.5591	40.9252	46.0919	46.8714	50.6236	50.9978	48.374	42.186	42.1453	43.2652
0.6784	624.496		10.8742	13.8028	16.8326	13.1017	17.1921	8.9621	3.6675	16.8925	10.611	0.8303	0	0	6.503	0	17.4369
1.8095	625.555		0	0	0.077	0	0	0	0	0	0	5.0496	4.2644	3.615	0	0	0
0.9586	626.509		8.0095	0	0	0	0	7.5111	0	0	0	0	0	0	0.2948	0	0
1.4687	626.511		10.8395	9.3068	9.6028	9.7214	8.6224	9.8826	6.3781	7.1962	7.3338	8.0844	9.073	8.1694	7.1817	8.0801	8.2595
0.8618	626.512		0	0	0	0	0	0	0	0	3.3964	0	4.5695	5.2537	7.5721	5.756	0
0.9252	635.364		0	1.5403	0.3661	1.6109	1.4115	1.6443	1.9483	1.409	1.4792	0	1.6629	0.7202	1.5897	1.5158	0
1.4231	636.594		2.3206	2.2941	2.7399	1.8471	1.7087	0.8509	1.4818	0.4017	1.596	1.6697	0.7229	0.8328	0.154	0	0
2.393	639.571		1.9389	0	2.0739	1.8966	1.954	2.1351	3.8132	0.8937	1.4984	0.8244	0.748	1.7346	1.2791	0.396	0.9372
2.0206	641.55		2.34	2.2357	1.6585	2.5901	1.7838	2.427	2.3297	0.7243	2.5762	3.2064	2.2827	2.9638	1.6032	2.3589	0.3455
1.5489	641.55		0.0482	0	0	0	0.0907	0	0	0	0	0	0	0	0.169	0.1805	0.2517
0.6969	642.449		1.0563	1.9997	1.0978	0.8246	1.7419	1.965	1.3957	1.7966	1.5755	2.0578	2.0517	2.4331	1.8441	1.2878	0
1.5372	644.46		0.6903	0	0	0	0	0	0	0	0	0	0	0	0	0	0
1.7584	644.463		5.368	13.0122	15.4038	10.1936	8.3285	19.8706	11.3408	0	1.3112	0	4.643	0	6.7406	0.2246	8.7758
1.6079	644.464		0	0	0	0	0	0	0	0	1.6233	7.3392	5.3433	8.482	0	7.4038	0
1.0014	644.464		9.0838	8.7591	9.9189	9.0482	9.4642	8.7866	12.5657	7.0172	9.9816	10.6424	10.6258	11.6804	8.3712	8.0152	7.8314
1.5921	646.479		0	0	0	0	0	0	0.1191	0	0	0	0	0	0	0	0
1.7691	646.48		16.0946	16.7006	11.9624	19.0566	19.7157	20.7493	21.5985	27.9586	12.956	28.6096	33.0062	28.5582	9.7936	13.4393	15.648
1.6587	646.48		0	0	0	0	0	0	0	0	0.0653	0	8.787	0	0	0.839	0
1.1144	646.48		20.0281	18.2143	23.5848	21.2799	23.884	21.5469	26.6766	19.7924	20.2586	28.5567	29.2376	29.4795	17.8532	17.3172	16.8054
1.8239	648.495		0	4.8797	0	0	0	0	0	4.2941	0	0	0	0	2.2949	5.0085	9.0968
1.2324	648.496		25.7474	24.5218	28.2575	28.7834	28.7294	29.5516	29.9945	25.8985	25.1025	34.7573	33.6783	33.841	21.2833	23.0895	22.9589
1.3742	650.514		14.9366	15.5713	14.7799	16.4865	14.5611	15.595	12.8783	12.4416	11.7544	14.5958	14.02	15.1049	11.1648	12.071	12.5945
1.5094	652.528		8.9536	8.282	9.4889	9.4729	8.1048	9.8515	6.6561	6.6049	8.1927	8.7178	6.7247	8.2565	6.1338	7.5198	6.0307
1.3484	652.588		15.2598	2.8482	3.064	7.9535	6.2729	5.3668	2.3912	7.0162	7.0275	7.2427	9.1469	0	6.7328	9.8498	13.778
0.9296	653.374		1.9613	1.96	2.259	3.4836	2.5595	2.2789	4.6747	4.3713	3.8604	3.9453	3.7602	4.7658	3.8635	3.4179	4.2114
0.6996	653.442		1.1451	1.8957	1.6762	1.4952	2.0077	1.8214	0.6924	1.9223	1.5101	1.516	0	1.8839	1.6812	0.4792	0.9557
1.9832	653.586		0	0	0	0	0	0	0.0296	0	0	4.3886	3.7081	2.7635	0	0	0
0.9199	657.346		0	0	0	0.461	0	0	0	1.6628	2.3829	0	0.2936	0	0	0	0
0.7339	657.348		8.7424	9.2975	8.6492	9.4831	10.1847	10.6318	11.1445	11.1017	10.5776	12.3311	11.5129	10.4883	9.1593	7.5469	7.7713
1.5255	662.605		0	0	0	0	0	0	0	0	0	0	0	0	0	0	0
1.4415	662.608		5.5956	3.3692	4.6397	4.3144	4.5107	3.9341	4.2983	3.7765	4.7351	3.7447	4.7652	3.9248	4.0581	5.7501	8.218
1.3413	663.533		0	0.256	0	0.0345	0.0216	0	0.0606	0	0	0	0.067	0.0561	0.2845	0.0947	0
1.5999	664.623		21.5267	10.9095	10.9787	7.7304	8.2849	5.74	9.8297	7.3156	10.0095	10.9807	10.1515	8.4528	7.3446	15.4613	19.4157
1.4515	666.6		2.4497	1.4553	1.308	0.9037	0.8069	1.1334	2.2198	0.8169	1.1071	0.774	0.5274	0.6915	1.0396	1.5503	2.3201
1.6797	666.638		7.2004	2.2212	0	2.1113	1.954	0	2.563	0	0	2.4905	2.869	2.6641	2.2566	4.7253	6.0759
2.0021	668.61		0	0.3228	0.5288	0.6065	0.3314	0.4328	0.7579	0.1495	0.3678	0	0.4442	0.193	0.6742	1.2113	0.2967
0.5836	669.45		23.8444	0.943	0	0	0	0	0	0	0.8561	0	0	0	0	5.5766	2.9534
1.7174	669.58		0.0345	0	0	0	0.1098	0	0	0.0332	0.1101	0	0	0	0.1124	0.151	0.137
0.611	671.464		6.4593	1.7123	0.6602	0	0	0	0	0	0	0	0	0.1314	0	18.6418	6.0008
0.8287	671.465		11.7654	0	8.4848	0	0	0	0	0	0	0	0	0	0	0	3.289
0.9312	675.359		1.794	1.9047	2.5171	2.9504	2.2151	2.5361	3.6594	3.6475	3.695	3.5384	3.4297	2.563	3.5767	2.9192	3.505
0.737	675.359		9.7514	13.6244	16.2858	15.9737	17.6524	19.1205	24.8363	22.9074	21.1779	25.788	30.0852	29.7494	17.1913	10.6754	11.7913
0.6765	678.602		0.6828	0	0	10.2312	8.9386	8.9987	0	7.9173	0.5183	4.2708	7.3977	0	6.5362	0	0
1.3771	678.602		49.9475	24.8099	26.0188	30.0116	30.0828	29.5604	31.9812	27.5525	31.7756	33.7287	35.1103	31.3733	24.5099	39.7849	54.7084
0.8541	678.602		0	0	0	0	0	0	5.2004	4.5104	6.4984	2.5365	0	9.9256	8.4987	0	0
0.5901	678.606		0	0	0	0	0	0	0	0	0	3.2286	3.1502	0	0	0	0
2.0182	680.552		3.7143	1.9572	1.2533	2.8594	3.5904	3.8418	0.7942	0.9348	2.3321	2.5559	2.9199	4.6589	0.6783	1.1078	0.7391
1.4084	680.552		2.21	2.5462	2.9012	2.8585	3.1352	3.2427	2.7244	3.5012	1.5763	3.8652	3.0612	2.5788	0.3029	0.3213	0
0.7195	680.618		0	0	0	0	0	0	7.3228	6.4325	0	11.3591	13.4343	10.8748	6.9065	0	4.446
0.8677	680.618		0.1063	0	0	0	5.7846	4.251	4.7857	0	5.2604	0	0	6.112	0	0	3.6986
0.958	680.618		0	0	0	1.2421	0	0	0	6.4554	6.8006	5.5052	6.6007	2.607	2.8398	6.092	1.6043
1.2011	680.618		9.4854	9.8527	9.298	14.8702	12.2454	15.6976	3.6941	0	0	0	0	3.2324	0	4.192	0
1.5216	680.618		51.6647	27.8074	26.9767	24.2477	25.8246	24.5654	23.412	25.1421	28.2307	27.0912	31.0851	25.267	25.2486	34.494	45.7286
1.0647	680.618		1.5777	0	0	0	5.0648	0	1.6294	0	0	0	9.3856	0	0	3.7413	0
1.7865	681.56		3.5371	3.3074	3.8326	0.4273	0.4155	0.5916	2.7789	2.5184	3.0606	0	0	0	9.6386	11.2962	12.826
1.613	682.633		0	0	4.1735	0	0	0	7.8901	2.9744	3.5714	5.1255	0	0	0	0	0
0.9939	683.463		0.2077	0.3156	1.5255	0	1.1195	0.5246	1.4919	0.5059	1.3489	1.5091	1.1387	1.9174	0.9825	0	0.0881
1.1026	685.481		1.0165	2.6977	1.368	2.2486	0.6135	0	1.8345	0	1.5738	2.2539	2.3227	0	2.0352	0	0.6688
1.6122	690.638		3.1249	2.1973	0	1.6191	2.317	1.4599	2.3969	1.6396	1.8175	2.6888	2.0529	1.8337	1.9768	3.1754	4.1722
1.458	692.621		2.1692	0.4625	1.6636	1.7025	0	1.1778	2.6479	0	1.4743	1.997	1.285	1.9998	0.8021	1.7617	0.8122
1.7649	692.654		17.8269	7.1085	7.9346	5.8412	8.2576	5.6467	5.5729	5.9357	6.2919	6.5735	5.15	6.4431	5.7855	10.0457	13.4232
0.6974	694.444		0	5.6303	5.5667	4.888	5.7862	5.4059	4.4388	5.7649	6.0389	6.2753	6.6148	6.2857	5.1862	4.1184	3.4214
0.676	695.461		32.4576	5.2235	5.2563	0	0	0	0	0	0	0	0	0	1.4497	8.8607	0
0.5789	695.466		1.1755	0	0.1761	0	0	0	0	0	1.0598	0	0	0	0	10.582	7.3311
0.6986	696.459		0	7.9907	7.5272	6.5669	5.833	6.0047	4.3731	5.829	8.9594	2.1219	6.2148	7.0309	1.8294	0	0
0.9047	698.475		0	2.1434	0	2.1344	2.2449	1.9973	2.7702	1.8401	0	0.9663	2.0689	2.0719	0	0	0
0.9285	698.556		0.102	0.7769	0	1.2845	1.1902	0.69	0.6729	1.0384	1.1065	0	1.1246	0.9763	0.623	0.8453	0.112
1.0109	700.491		0	2.2155	2.592	3.2882	2.37	2.4931	3.6846	1.9424	0	2.3651	1.5705	2.9315	1.4033	0	0
1.539	706.634		7.1288	0	3.0208	3.4388	4.2104	4.1085	4.7362	1.1009	3.721	4.3631	4.2977	4.5867	3.0941	5.4884	7.3447
0.9063	707.461		0.1803	1.0874	1.1089	1.3316	1.2324	1.5998	1.5162	0.8961	1.4428	1.5362	1.3835	1.8607	1.3221	0.4567	0
1.3054	708.647		1.333	0	6.357	3.4134	1.5219	9.3946	1.5717	0	1.9651	0	0	0	0	0	0
1.2216	708.649		1.7908	0	6.357	1.5624	3.2665	6.6978	6.3227	12.083	5.5737	8.7681	7.4613	0	7.0554	11.5103	6.9711
1.6976	708.649		15.6771	6.3414	6.3194	4.9604	4.9725	5.2474	6.4956	5.038	5.8573	5.9868	7.3419	7.4836	5.0972	9.7246	14.7336
1.3976	711.609		0	0	0	0.4424	0	0.1791	0.2609	0	0	0	0	0	0	0	0
0.9994	712.49	glycerophosphoethanolamine (18:3/16:0)	251.972	376.124	376.968	385.804	358.688	334.038	373.357	319.518	282.425	362.923	366.389	362.736	261.431	168.551	150.308
1.1033	712.492		0.0543	1.0019	1.33	0	2.4428	0	1.5244	0	0	0	0	0	0	0	0
1.1088	714.506	glycerophosphoethanolamine (18:2/16:0)	393.832	543.642	538.365	523.895	508.82	489.649	477.626	479.334	430.604	520.859	510.641	511.117	438.144	328.968	288.74
0.8959	714.551		69.8896	57.243	61.3407	54.1919	54.3381	54.7526	47.0363	59.2233	67.8561	60.2202	58.5735	56.5774	54.44	68.3672	74.211
1.2433	716.521		0	0	0	0	0	0	0	0	0	0	0	0	0	0	0
0.561	717.457		8.063	9.9439	10.016	7.391	8.5824	6.5315	5.4214	7.3237	6.8361	10.3112	7.7534	10.5533	7.9842	4.1575	3.2868
0.6512	719.478		11.7196	10.8643	7.0658	5.5066	0	4.2725	3.8185	0	6.6341	8.3664	6.5364	6.0914	0	5.8239	16.8377
0.5577	719.484		4.7437	0	0	0.3098	0	0	0	0	0	0	0.2012	0	0	0	0
0.7608	719.485		12.492	0	0	0	0	0	0	1.2475	0	0	0	0	0	1.0857	0
0.7493	721.49		0	8.2008	0	5.9371	5.9024	6.3784	9.1003	0	0	9.9956	0	8.1842	0	9.7937	7.9678
0.59	721.495		0	0	0	0	0	0	0.5541	0	0	0	0.6946	0	0.3897	3.9245	9.9081
0.8423	722.477		1.3122	0	0	2.8293	0	0	2.4181	0	0	1.9619	0	0	1.5523	0	0.9505
0.8817	723.503		9.2783	6.9133	7.7907	7.6996	7.8589	6.8945	8.1841	7.5746	7.8729	6.2765	7.6943	6.2818	7.9506	5.474	7.8715
0.8478	724.49		1.3013	2.0676	0	1.8471	0	0	0	0	0	2.3962	0	0	1.6981	0	0
0.6977	725.461		1.4646	3.0512	2.8943	2.8413	2.7845	2.7039	1.7728	2.7822	1.0961	3.0493	2.9539	3.2461	2.0726	1.3569	1.6692
1.7668	725.65		3.5248	1.8413	1.9618	0.6569	1.0053	1.0956	0.7891	0.9174	1.736	1.1034	1.1884	0.9588	1.1964	2.8824	0
0.6998	726.467		1.556	0.9481	2.2444	2.3539	1.9522	1.8048	1.6338	0	1.5265	2.2069	1.8079	2.3766	1.8682	1.0954	1.1662
1.1011	726.503		0	2.065	0	0.3836	0	0	0	0	0	0	0	2.0088	0	0	0
1.0058	726.505		2.5077	7.6396	4.5169	6.8513	6.6396	4.1084	0	3.9035	3.1151	5.0465	4.0493	5.2662	4.2507	0	0
0.699	728.452		1.6284	2.4609	2.3994	1.8781	1.521	1.9462	0.9964	1.9891	2.2972	1.56	1.775	2.6386	1.0908	0.689	0.1065
0.9947	728.462		4.3069	8.0562	9.2308	11.1117	9.5844	9.8291	12.288	9.9643	7.677	11.3419	10.2266	11.1434	8.067	4.0017	4.0246
1.1182	728.52		5.8997	7.4537	8.7422	5.8934	6.0547	5.8768	0	7.4958	6.0315	5.284	6.6729	5.6168	4.0358	4.3104	2.8736
1.2069	728.523		1.0567	0	1.2589	1.3312	0	0	2.2482	1.9647	0	0	2.0317	0	0	1.2502	0
1.1004	730.478		6.7599	14.371	12.3349	14.3911	13.9798	13.8642	14.6598	14.9021	10.8329	15.6667	15.5342	16.0918	12.3464	6.7732	6.1574
0.7362	730.546		82.8441	69.6148	72.5699	67.8929	68.9949	66.2015	60.053	79.2125	86.6741	69.9305	72.0214	70.5309	57.0715	73.4871	74.2053
1.9359	730.625		0	0	0.5595	1.7896	2.2067	0	2.2963	1.0091	0.7949	0.247	0.6604	0.4786	7.2663	8.3236	8.6376
0.6233	731.472		4.1757	5.4518	4.8281	3.8352	5.0539	4.3386	3.7367	4.8721	4.6795	5.5354	4.1205	5.8817	4.5023	2.9118	2.4443
1.2312	732.495		0	2.9657	0	2.298	2.261	1.9185	0	1.6701	2.4562	2.4767	0	2.772	2.1278	0	0
0.8005	734.475		28.6212	34.9278	36.3514	39.58	36.2117	33.6048	41.4696	32.317	24.9	37.7452	33.8481	37.8586	24.962	15.7577	12.518
0.8342	735.502		0.7436	1.1091	0.7306	1.824	0.9127	1.1248	1.7748	1.8526	0.5754	0.6841	0.9742	1.4953	0.9493	1.3674	0.251
0.9035	736.49		94.6306	178.254	165.032	186.487	169.187	160.018	193.162	139.408	111.065	178.681	172.513	175.979	126.047	59.1972	54.4734
2.3172	736.672		0	0	0.1593	0.2515	0	0.2315	0.2697	0	0.0873	0.0745	0	0.0805	0.5633	1.6008	0
1.0128	738.506	glycerophosphoethanolamine (18:2/18:2)	86.8625	183.572	172.347	198.871	177.324	167.143	190.004	155.888	127.664	189.609	182.203	195.007	145.779	76.5557	64.9276
1.1514	740.521		27.5286	43.7314	42.022	44.1425	11.8483	9.7439	11.5421	38.0598	37.7746	48.1008	48.0895	48.898	10.393	29.6026	28.1717
0.9828	740.522		0	0	0	0	0	1.3939	0	0	0	0	0	0	0	0	0
0.6465	742.465		0	0	0	0	0	0.4706	1.089	0	0	0	0	0	0	0	0
1.1047	742.537		8.6194	5.462	11.9419	12.0556	10.7304	11.6513	12.4042	5.4288	11.2269	10.8052	13.273	13.6902	10.4509	7.8858	7.5946
1.2812	742.537		8.6856	12.4101	12.8225	11.3802	13.48	12.3954	14.4578	13.2258	13.0015	14.2963	12.3143	13.2251	11.0594	9.6236	8.7173
0.6709	743.474		3.0263	66.1298	63.0152	30.2696	32.8001	17.8379	33.9734	20.4345	32.2265	19.7542	10.3372	8.8014	0	6.7983	4.0674
0.5608	743.485		52.6808	0	5.0115	0	2.533	2.9882	0	5.2314	5.4899	2.878	1.4319	7.7265	3.7475	5.2978	3.5777
0.6977	744.481		131.34	208.761	228.71	221.751	217.509	210.043	184.203	231.707	216.656	232.045	245.889	232.983	207.226	137.293	126.752
1.2376	744.555		0.7853	2.5435	1.8374	2.8733	1.3459	2.0487	2.993	1.4709	0	0	3.4536	0	1.4025	0	0
1.0726	745.487		0	0	7.9144	0	2.454	0	0	0	0	0	0	0	0	0	0
0.9475	745.488		5.1549	4.3731	0	5.9086	3.6912	5.7973	0	0	0	0	6.2482	0	0	0	0
0.8285	745.488		0	0	0	0	0	0	0	0	0	5.6987	6.1284	0	0.2365	0	0
1.2045	745.488		0	0	0	10.0457	4.9524	0	0	6.2388	0	5.7179	7.1433	8.8448	0	0	0
1.3601	746.62		0.2039	0.2531	0	1.786	1.5253	1.8505	0.902	0.5306	0.5394	0	0.4166	0	3.5221	3.3829	4.0365
0.7965	747.503	MGDG (18:3/16:1))	281.076	309.647	311.25	325.136	294.86	321.166	302.241	336.882	336.765	337.63	345.687	342.764	312.482	254.232	213.258
0.9547	747.515		0	1.1093	2.8406	0	0	0	0	0	0	0	5.0566	0	0	0	0
0.638	747.516		0	0	2.4208	0	0	0	0	4.6626	9.7803	1.2354	0	4.8178	6.8125	4.5018	0
2.3806	747.606		6.3126	0.7699	0	3.2973	4.1768	5.7221	1.0046	2.8194	1.2614	2.3999	3.0826	4.4184	1.9491	4.314	4.828
1.6834	747.606		1.9613	3.6815	0	3.9564	3.0041	5.1664	3.6028	0	2.1344	0	2.3525	1.2415	1.8521	1.0424	0
1.9791	747.607		3.9096	0	0	4.7309	6.4495	0	0	0	0	4.0776	0	3.0586	0	0	0
0.6548	748.518		0	0	0	0	0	0	0	0	0	0	0	0	0	0	0
1.9735	748.611		0	0	0	0	0	6.9136	0	0	0	0	0	1.3873	0	0	0
1.7504	748.614		0	4.1056	0	6.5137	4.8802	5.0177	1.6791	6.3368	6.1727	0	0	3.7055	0	2.943	0
2.0762	748.614		0	0	2.4068	0	0	0	0	0	0	0	2.1984	1.0703	0	0	8.2945
1.6794	748.614	Plastoquinol-9	155.9	222.62	218.749	258.238	280.55	255.089	243.235	256.512	223.619	216.162	183.155	147.929	155.979	105.551	68.9181
2.3807	748.614	Plastoquinone-9	375.185	171.558	194.545	275.832	270.704	293.654	111.17	175.634	270.926	180.761	214.735	278.786	172.82	323.803	392.201
0.9059	749.519		152.563	156.251	152.258	201.355	163.371	176.606	138.156	162.828	171.281	153.658	196.282	153.802	150.801	145.088	133.398
2.0842	749.621	Plastochromanol-8	87.0598	71.9554	80.3654	19.6719	23.9203	26.0704	78.5323	58.6607	62.7394	0	0	0	934.349	1085.24	1135.76
0.5609	750.454		5.7852	7.9133	7.9924	5.872	6.1831	5.9613	4.2066	6.6511	5.7473	5.9902	6.8361	7.5178	6.0168	3.1158	2.8412
0.6953	750.497		1.9345	2.4145	0	2.4952	2.0599	0	0	0	2.7099	0	0	2.9355	2.9275	0	0
1.0179	750.528		0	0	0.1751	0	3.4581	3.0976	3.4214	0	1.9452	2.8723	0	0	4.0201	0	0
1.0329	751.535		138.146	136.185	132.38	128.013	138.114	148.999	138.635	136.723	140.246	124.581	124.058	127.457	140.828	139.5	139.279
0.6483	752.471		2.463	3.5732	3.1704	2.9729	2.4308	2.6414	0	4.0082	3.5396	3.1611	2.5478	2.6224	3.0608	2.0382	0.6156
1.1508	753.55		98.516	82.218	80.8475	79.4162	84.4144	92.3608	81.6691	86.6355	86.73	67.2782	64.9231	67.8111	84.9898	97.0706	96.1614
1.0007	754.477		0	0	0	0	0	0	0	0	0	0	0	0	0	0	0
0.7429	754.486		4.8786	5.0318	4.3519	3.8449	3.635	3.5977	2.3549	4.7893	4.9416	4.187	5.2664	4.6191	4.3321	3.2949	3.9759
1.2726	755.566		68.5894	48.3497	45.0527	45.2342	51.4237	52.8721	49.56	52.6082	54.4249	36.2469	33.429	33.6831	52.6699	63.193	65.8396
1.1272	756.494		0	4.4596	4.3139	0	0	0	0	4.0644	0	5.3412	0	5.5253	0	0.3392	0
0.8811	756.501		5.8354	5.0472	6.4398	4.7534	3.9003	5.3081	7.0683	5.5015	6.9518	4.5973	5.9809	3.4423	5.4025	5.5147	5.6849
0.7598	759.5		1.3988	2.2236	2.1756	2.0527	2.3077	2.3819	1.3522	2.5387	1.9981	2.1913	3.4516	2.5607	2.8031	0.7916	1.1136
0.799	762.505		3.1255	4.7029	3.6774	3.9713	3.3102	1.7859	3.9319	4.1685	3.2905	3.4886	3.0849	3.4419	2.9201	2.5912	0.773
1.4704	763.599		0	0	0	0	0	0	0	0	0	0	0	0	5.1809	5.7424	5.2144
1.6777	763.602		17.6699	26.4004	24.6843	29.5535	33.3459	28.9257	26.8618	28.5605	23.0718	22.9812	20.3609	16.4812	22.2472	12.2915	7.47
0.6237	764.471		2.6674	4.1818	4.7349	3.5279	4.6738	3.8924	2.9616	4.8635	3.3671	5.5223	4.1415	4.7995	3.2833	2.9318	0
1.0772	764.519		0	1.0645	1.4478	0	1.6689	1.7437	1.6665	1.7139	0	0	1.929	1.8188	0.5786	0.7286	0
0.903	764.522		3.9296	6.6913	6.3152	6.5477	6.1785	5.8638	6.5086	5.9178	5.8535	5.8417	6.6371	7.0661	5.4397	2.6584	3.3129
1.7012	764.608	hydroxyplastoquinone	46.8481	5.1725	5.6453	62.8961	61.1122	61.3487	0	7.5122	38.622	44.8011	53.7933	78.5196	4.5314	12.3019	29.4616
1.833	764.608		0	0	1.0353	2.0136	0	0.2282	0.08	0	1.7404	0	1.759	0	0	0	4.7179
2.0837	764.609		0	0	0	0	0	0	0	0	0	0	0	0	7.4417	8.2531	0
1.3074	764.609		5.2085	8.3033	8.2623	8.8243	9.652	0	7.6102	10.3339	0	9.6847	7.9278	0	0	0	0
1.2431	764.609		4.1479	5.6084	5.446	6.1976	8.0253	4.7963	14.2548	6.1118	7.5513	8.8071	8.5989	6.7962	6.2816	0	0
1.1336	764.609		9.8912	13.9869	15.2847	22.7547	14.3656	20.4841	8.7081	19.8516	16.0622	41.0616	32.885	29.5271	0	1.4856	0
1.432	764.609		0	0	0	0	3.234	0	0	0	0	0	2.4692	0	0	1.0109	0
1.5311	764.609		0	0	4.4691	0	0	0	4.0361	0	0	3.3655	0	0	3.9822	9.6848	0
0.5658	765.514		5.5304	0	0.1024	0	0.3122	0	0	0	0	0	0	0	0	5.5279	10.1095
1.1724	765.612		9.776	0.694	9.7018	0	0	0	0	0	0	0	0	5.8598	0	0	0
1.3086	765.613		4.6702	11.0087	0	0	8.1208	0	0	8.5729	8.8958	7.9557	0	5.1746	6.1257	0	2.8115
1.7125	765.615		12.0344	6.5074	8.9006	16.4363	11.1384	0	4.1595	5.6649	0	11.0563	0	11.505	0	0	0
1.475	765.617	hydroxyplastochromanol	82.7787	76.2413	78.9828	40.5761	43.0981	47.5027	72.3642	80.192	81.9927	0	0.2745	0	189.703	220.91	221.999
1.8778	765.617		4.5048	0	0	4.0867	2.7617	3.9882	0	0	0	0	0	4.3991	4.2512	6.5907	3.1072
1.0055	766.537		1.336	3.193	3.8294	3.5046	2.7899	3.9967	2.6905	2.7828	0	4.8073	4.2122	4.4167	0	1.1022	0
1.1856	766.538		1.146	1.7959	2.2961	3.5975	3.0281	0	0	1.4446	0.8005	4.1019	3.9956	0	2.3823	1.4874	0
1.8425	766.624		0	0	0	2.4807	0	0.6759	0	0	0	0	0	0	4.1004	14.2166	22.6047
0.6263	767.527		0	0	0	0	0	0	0	0	0	0	0	0	0	3.536	5.5377
1.4601	770.571		1.1391	2.2567	1.88	1.5477	0	0.9669	2.3265	1.9515	1.6736	2.5235	3.0558	2.5258	0.5511	2.0875	1.3594
0.8418	771.506		2.6365	2.3295	0	2.0685	1.5017	0	0	2.3962	1.4899	1.8387	1.6177	2.4013	2.1856	0	1.5662
0.8369	772.512		48.6109	68.1638	65.5786	71.3807	73.3888	76.5439	76.5094	72.512	71.3254	79.3985	81.1569	80.5757	69.9407	51.2457	48.6232
0.9232	773.519		0	0	0	0	0	12.9931	0	13.3781	0	0	0	9.8748	12.9686	8.2446	0
0.9496	774.527		2.6297	4.9653	0	0	0	0	0	0	0	0	0	0	0	2.9286	0
0.9467	775.534	MGDG (18:2/18:3)	92.4832	108.39	111.321	113.665	110.47	124.247	165.093	112.037	110.788	113.216	114.215	118.025	111.037	90.7837	86.9308
0.6831	776.47		21.6028	18.8167	25.7893	13.8215	14.7793	15.5124	29.4666	21.4742	21.206	19.9872	17.8302	18.7999	13.3795	9.0575	7.2021
1.0656	777.55		41.7733	39.1634	43.2493	43.7157	43.707	0	50.2423	38.4064	38.5731	43.33	45.4943	0	41.5526	43.053	40.4271
1.0293	778.484		0	0	0	0	0	0	0	0	0	0	0	0	0	0	0
0.8074	778.485		0	0	0	0	0	0	0	0	0	0	0	0	0	0	0
0.9192	778.486		0	0	6.6722	0	0.9213	0	0	0.9959	0	0	0	0	0	1.5562	0
1.4059	778.49		0	0	0	0	0	0	0	0	0	0	0	0	0	0	0
1.2088	778.494		0	0.7995	0	2.3057	0	0	2.3952	0	0	5.3145	0	0	0	0	0
1.3099	778.506		0	0	0	0	0	0	0	0	0.9585	0	0	0	0.9934	0	0
0.8898	779.494		0	0	0	0	0	0	0	0	0	0	0	1.8181	0	0	0
1.2131	779.573		2.7467	2.3706	5.9964	5.5156	4.7333	5.7944	6.7568	7.1037	3.3491	3.9355	0	2.8934	4.4192	10.3456	9.4436
1.3088	779.595		1.5184	1.0485	0	0	0	0	0	1.6314	0.5038	0	0	0	1.1361	0.9154	0
1.1274	779.597		1.6925	2.2465	2.9127	3.5697	4.4485	4.3314	2.3385	3.1688	2.9017	9.3745	6.7494	5.8421	0.6055	0	0
1.6706	779.598		0.4248	1.0947	0.9159	2.4839	2.7463	0.7435	0	0	0	0.3825	2.0988	0	0	0.4957	0
0.797	780.501		257.607	323.878	318.794	324.587	326.527	348.041	277.944	354.397	325.982	332.877	344.818	339.562	314.09	247.956	214.852
1.1352	780.602		0	0	2.0785	0	0	0	0.974	0	0	6.5486	2.7625	6.1933	0	0	0
1.5163	781.611		0	0	0	0	0	0	0	0	0	0	0	0	11.2239	11.2286	13.4005
0.9554	781.613		0	0	0	0	0	0	0	1.2068	0	0	0	0	3.4116	0	0
0.9046	782.517		191.818	160.863	155.869	168.792	170.541	184.597	143.78	177.729	177.409	161.683	159.609	165.946	159.769	151.886	140.189
0.6256	782.53		4.1114	0.4032	0.2547	0	0	0	0	0	0	0	0	0	0	3.2082	0.9593
2.0804	782.62		10.1366	9.1239	9.535	0.9598	2.6064	2.9119	9.4217	8.0343	5.9023	0	0.0335	0	116.033	133.146	141.423
0.6968	784.461		0	2.5301	1.78	1.8522	0.6853	1.4502	0	1.3105	0	0.764	0.3603	0.4645	0.6987	0.3323	0
1.0349	784.532		151.616	160.647	155.254	158.714	161.421	171.271	165.41	157.344	163.879	146.568	148.994	153.982	164.7	163.452	159.417
1.2698	784.548		2.4944	1.7088	2.1407	2.0909	2.8077	5.7997	8.1836	15.7955	16.0391	7.1021	3.4768	0	0	0	0
1.1504	786.548		119.734	102.973	100.372	99.5029	102.867	115.247	98.6815	107.858	109.234	83.3885	79.5482	81.7947	103.455	117.492	119.091
1.0916	786.61		4.2526	0	0	1.4017	2.6672	2.1387	0.8182	0	1.7394	2.8365	2.6438	0.8123	0.2611	2.2463	2.9944
0.5623	787.496		4.6159	0	0.2152	0.1706	0	0	0.5553	0	3.7496	0	0.2342	0	0.0557	7.1127	5.9774
0.6981	788.495		14.4449	17.8537	13.7737	14.517	14.9629	14.3503	13.618	14.3876	16.3458	18.2915	20.9538	22.8475	22.9925	12.7831	13.6091
1.2718	788.564		87.6468	66.4223	65.6908	63.3419	63.5932	68.789	60.9343	68.8748	61.1707	47.7525	50.3706	49.9885	67.6388	80.7492	86.6347
0.647	789.477		1.0229	0	0.9134	0	0	0	1.2573	0	0	0.1587	0.0512	0	0.1914	0	0
0.765	792.497		4.0569	5.6371	3.587	7.0679	7.2942	5.3891	0	9.5008	7.9505	7.5521	0	9.2186	8.863	0	0
0.7943	793.507		19.4788	27.0963	13.0999	22.3323	24.5899	0	0	29.2225	0	27.8908	25.492	30.707	0	0	0
1.8416	794.62	ubiquinol	9.152	11.034	10.9319	9.4246	9.149	9.521	15.2595	9.1558	8.7642	10.3132	8.7704	8.0118	9.3807	7.5813	7.4685
2.1127	794.62	ubiquinone	17.8979	10.7473	12.1761	15.1621	14.5808	15.3627	15.2499	12.1187	14.0768	17.3028	16.0486	18.8709	13.7189	17.8715	23.3004
0.9066	795.524		9.5004	11.4077	9.5168	0	9.6959	0	3.184	12.3487	13.1596	11.2114	11.1475	16.1259	1.5168	9.7477	8.7841
1.8492	795.625		8.5147	11.152	11.5028	8.3893	10.338	10.8377	16.6051	10.0002	10.4652	10.3381	11.3656	8.6982	8.7746	8.2249	6.5942
2.0811	795.625		0	0	0	0	0	0	0	0	0	0	0	0	2.2198	0.887	0
1.6777	795.628		3.7338	4.8115	4.3768	4.1783	4.9033	4.7907	5.2208	4.766	5.0123	4.4003	3.9516	2.3866	4.2021	1.9041	1.3872
0.9213	796.524		0	0	9.4316	8.0533	6.7427	8.7307	0	0	6.7496	0	6.7873	13.0312	7.2642	9.2116	8.2665
1.5182	796.586		0	2.2903	2.3646	1.9294	2.7449	2.4258	2.2327	2.9915	2.9615	2.7017	2.9703	3.0759	2.494	1.6534	0
1.0235	797.539		11.6309	10.7445	10.2138	10.0418	10.5653	11.1563	11.3061	12.381	11.365	9.4043	9.7597	10.9353	10.5258	13.5864	12.281
1.0287	798.543		8.0296	6.448	6.3803	4.1246	0	7.1398	5.6329	7.4958	6.8913	7.4311	6.4499	8.6728	9.4694	7.5658	8.6755
1.6307	798.6		3.6652	5.7174	5.2251	5.4891	5.1142	6.4167	5.5031	5.0159	5.0876	5.8253	5.2561	5.5284	5.6422	5.3173	4.7071
2.238	798.688		1.1893	0.9836	1.5185	2.204	1.0998	1.8302	1.7083	1.6874	0.5045	0.515	0.2233	0.5969	12.831	13.032	15.927
1.1501	799.555		7.5231	4.9046	4.4769	5.8276	5.9043	7.6259	4.9224	5.8539	5.242	5.1427	5.0435	4.5586	6.8807	8.1191	7.0911
0.6221	800.54		6.6127	0	0	0	0	0	0	0	0	0	0	0	0	5.3378	4.5182
1.1633	800.556		6.0669	3.2375	4.3275	2.1501	4.1629	4.789	0	3.8273	2.2572	3.8435	1.7056	0	7.083	6.4768	2.4206
1.281	801.571		5.6626	2.3231	3.3574	3.5814	4.2613	2.951	3.2089	4.3046	3.8789	2.7921	2.2113	2.9205	4.6802	5.2667	5.9388
1.2775	802.571		0	1.8733	0	0	3.066	3.3129	2.8914	3.7688	1.9517	2.1632	1.7599	2.2893	4.0505	4.9783	2.1105
0.8375	804.501		0.8676	2.9837	2.738	2.8676	4.1793	2.2412	2.8758	2.7472	0	3.1724	4.7966	3.6751	2.7953	0	0
0.6981	805.508		6.5284	7.9397	8.8125	9.1812	9.472	8.5157	9.3264	10.768	8.0715	10.531	9.8242	9.3474	7.8056	0	4.6173
0.9187	806.517		0	16.5649	0	0	0	14.3967	0	17.7255	15.4917	0.8243	0	0	0	0	8.8786
1.0712	806.525		0	5.0352	0	0	6.0176	0	0	10.5227	0	10.162	0	0	0	0	0
0.6984	808.484		7.604	9.1783	6.3227	9.1329	6.8502	7.0979	6.703	7.2758	9.2491	9.0891	11.2318	11.0117	13.0566	6.6408	7.4278
0.9465	808.532		115.038	138.409	136.986	144.124	139.819	158.291	210.269	135.804	141.825	150.739	146.471	148.232	148.035	115.544	111.203
1.1804	808.546		0	0	0	0	1.5104	5.1238	6.4628	12.0528	10.5761	5.817	3.1506	0	0	1.408	0
1.4526	808.579		0.3319	0.2534	0.2969	0.1317	0.1799	0.0883	0.5583	0	0	0.1017	0	0.4369	0.2122	0.2222	0
1.067	810.548		55.0315	57.199	54.9411	60.9678	58.8398	67.9692	65.8995	51.6239	54.7289	64.5256	59.2621	0	0	52.4904	53.7842
1.3077	810.563		0	0	0	0	0	0	0	0	0	0	0	0	0	0	0
1.5624	810.6		0	1.0922	0.9827	0.8193	1.5416	0.8301	2.3837	0.68	0	1.1036	1.4927	0.5682	1.1482	0	0
1.2173	812.564		5.0619	2.8384	13.2956	6.9331	7.8014	10.7745	14.8598	5.1227	4.3947	6.3107	4.152	5.1565	5.9157	3.3274	4.017
1.457	812.579		0.1377	0	0	0	0.1438	0.4999	0	1.2892	0.8175	0.5102	0	0	0	0	0.1616
1.2563	814.639		43.9275	34.8841	33.8994	25.9006	27.1053	24.8744	24.0515	30.2884	29.2137	27.7174	24.1949	24.2668	24.2764	29.3791	29.2426
1.6056	814.681		0.3842	0	0.3506	2.0229	0.4962	1.6766	0.5895	0	0.0815	0.2723	0.5671	0.1781	5.7916	4.9997	5.3008
0.8385	816.523		4.095	3.406	3.9906	5.4495	3.8881	4.1121	4.5426	3.4161	3.4332	4.9812	5.7762	6.6012	6.3824	4.3294	2.8953
1.9349	816.677		0.3525	0	0.6005	0	0	0.2773	0	0.8811	0.1624	0	0	0	0.1649	0	0
0.699	817.509		4.9937	9.3427	9.0246	8.7584	8.7852	6.7843	6.4487	6.9834	6.9299	8.1991	8.1302	7.79	7.0323	2.7037	0
2.4378	817.685		0.0819	0	0.0899	0.0303	0.0263	0.0259	0.0762	0.3077	0	0	0	0	2.635	0	0
0.8382	819.523		67.5591	103.011	97.7557	90.9829	91.9789	98.8708	100.253	110.824	106.793	119.738	112.913	119.428	99.5129	73.2246	64.5529
0.8988	820.524		0	0	0	0	0	0	0	0	2.8992	0	0	0	0	0	0
0.946	821.539		6.706	0	0	6.5775	0	8.2681	0	0	0	0	10.3219	0	8.4527	6.6733	0
1.5393	822.6		1.643	0.2591	2.2355	2.9041	2.4885	3.2452	1.9979	2.6316	2.2138	2.5684	1.9199	2.7957	1.5399	1.6122	0
0.5558	823.475		6.6774	0.4688	0.5542	0.083	0.4043	0.757	0.1753	0	0.6793	0	0.0652	0.2359	0	10.8227	10.2969
1.0679	823.557		0	4.0025	0	0	0	4.1929	0	2.9598	2.9884	3.1195	2.4179	0	0	0	0
1.0713	824.554		2.9707	0	0	0	2.361	0	2.5718	1.7775	2.1268	2.2288	1.4251	3.3304	3.6656	2.9307	3.6723
1.6438	824.615		4.9473	5.8821	6.1229	8.3287	7.6093	9.0393	5.0024	6.3728	4.7823	8.1761	7.4801	7.5331	6.9149	5.625	6.0938
1.4418	824.66		4.667	3.9433	3.9408	4.4564	4.2386	4.0406	3.7657	3.3931	3.012	4.3615	2.4775	3.0261	4.2163	4.4118	4.687
1.7957	826.631		1.9901	2.4907	2.3687	2.3425	2.3367	4.0396	2.3182	2.8405	3.1805	2.6254	3.384	2.0546	2.1996	2.5503	2.5287
1.1959	826.639		5.5504	4.1143	3.7516	3.6351	3.6979	3.7051	4.648	3.2121	2.9905	2.6388	0.9091	0	0	3.4254	0
1.6042	826.676		1.1764	0	1.1461	0.8667	0	0	0	0	0	0.4611	0	0	0	0.7622	1.0934
1.9984	832.641		3.4456	2.8692	2.5831	2.0835	1.9555	1.923	4.4546	0.5849	1.694	1.9077	1.9707	0.7526	1.5448	0.6067	0.6579
0.84	833.539		1.6233	1.8521	0	2.5412	2.5447	2.2784	2.4716	2.3153	2.0718	1.561	0.7808	2.2941	1.3827	1.6337	0
1.0048	834.545		0.4574	2.4025	2.5208	3.2101	2.6082	2.8512	2.7139	2.672	2.7885	1.6049	2.4989	2.7902	3.0286	2.393	1.6287
0.8417	836.515		2.5962	1.1504	2.1741	3.4546	3.2697	2.6	2.331	2.5058	2.8851	1.9124	2.9163	5.1636	2.7632	2.6341	2.5822
1.2708	840.655		149.46	116.92	122.696	126.418	136.011	129.541	130.058	124.009	127.272	125.138	124.038	119.344	108.902	127.96	139.166
1.8416	841.631		0	0	0.9225	0.5098	0.6734	0	1.2041	0.8215	0.493	1.0714	0.9135	0.407	0	0.7338	0
1.4314	842.67		69.1106	51.5824	50.1803	40.8642	43.3018	39.4779	40.8354	43.6019	46.9724	42.0393	40.2827	41.308	37.5396	41.7578	45.4787
1.9242	844.642		2.4132	1.0368	0	1.2945	1.8833	1.2751	2.4292	1.4965	1.6248	1.6761	0.342	1.6755	3.2314	3.0219	1.1261
0.9338	846.552		0	0	0	0	0	0	0	0	0	0	0	0	0	0	0
2.0582	846.657		17.0589	15.0929	15.9303	10.4567	10.8529	11.1609	22.4736	12.9204	14.1493	14.5771	12.4934	13.7012	8.6301	10.194	11.7957
1.7596	854.626		2.1926	1.0855	0	1.1074	0	0.2995	2.4104	0.8085	0	0	0	0.437	0	0	0
1.8751	856.64		1.7933	1.2261	1.8635	0	1.1703	1.5204	2.5101	1.2548	1.3623	1.3089	1.5993	0.3815	0.3627	1.3196	0
1.3423	860.504		1.6941	1.1166	1.8446	0.6646	0.9009	2.2517	1.466	0	2.385	0	1.4203	0.7451	1.7836	2.1244	0.8457
2.0261	862.616		5.165	3.6001	3.5399	0.9228	1.2475	1.0623	1.9945	2.8188	3.691	1.7546	2.7844	2.0068	2.3956	2.7896	2.6238
1.6992	866.625		0	0.9499	0	0.1357	0.1942	0.1513	0.4681	0	0.1111	0	0	0.5692	0	0	0
2.6131	866.748		0.0593	0	0.0593	0.0591	0.1408	0.0291	0	0.0461	0	0	0	0	0.6745	0.4648	0
0.6989	867.524		1.6386	3.9492	3.8552	4.4156	4.4225	4.0041	3.7944	3.2587	3.1526	4.0618	4.3233	3.8351	3.8895	2.3188	1.0885
1.8191	868.641		9.5241	8.6197	8.8997	8.426	7.4976	7.2796	11.4252	8.2115	9.0923	8.4246	8.5525	7.8489	6.468	6.6212	8.14
1.4472	868.685		10.4513	8.907	7.5115	7.963	8.7774	8.3311	7.9254	7.2327	7.5083	8.1938	7.1125	8.1522	7.4711	8.8336	7.8091
1.888	869.558		2.2407	1.6461	2.3805	1.5968	1.5264	1.4453	0.9704	1.5572	1.4815	1.1553	2.2325	2.0497	2.2082	1.6609	0
1.8827	870.564		64.3787	53.7944	52.9475	52.7724	55.0409	52.3572	40.0362	52.5305	51.2085	57.4322	52.9712	57.3553	51.2577	58.7194	54.5253
1.9392	870.657		11.2579	9.2313	9.0402	7.0099	6.7293	6.8048	10.634	8.5466	9.5614	7.4104	8.0144	8.671	6.0869	8.2434	8.2883
1.5998	870.701		12.9843	8.4742	7.6288	7.4219	7.9262	7.335	7.4045	9.168	8.8434	7.2167	7.8634	7.5494	7.0559	8.7109	10.7497
2.0845	872.672		0	0	0	0	0	1.5833	2.5064	0.6643	0	2.5102	2.1473	0	1.0556	0	1.8594
2.2847	882.693		0.0545	0.0246	0.0273	0	0	0.1135	0.1771	0.0629	0	0.1009	0	0.0694	0.0477	0.0619	0.029
2.4474	884.71		0	0	0	0	0.0283	0	1.1852	0.035	0.079	0	0	0.2058	0	0.0437	0
0.757	885.556		3.9193	4.0128	4.0942	2.512	3.7118	3.7032	3.7861	3.6238	4.0222	3.575	3.0593	3.5858	1.7763	3.202	3.5411
1.2739	886.661		0	1.8034	1.3287	1.7074	1.7008	1.4835	0.1634	0	1.9029	2.7352	1.0418	1.7072	2.2198	2.1019	1.747
2.6355	886.723		0	0	0.0369	0	0.0294	0	0	0	0.054	0	0.0881	0	0.0282	0	0.027
1.2393	890.518		7.4544	5.1841	4.6963	4.6291	5.2436	5.8016	2.5767	2.604	4.7279	2.6882	2.5148	2.8307	3.5069	5.5932	4.304
0.6991	891.557		1.6292	2.7682	1.7319	0.1605	0.6691	0.2003	0.2945	1.0095	1.3193	2.0151	1.2253	0.8182	1.6354	0.8176	0.2099
1.1298	891.602		11.2903	6.6003	6.9465	5.5603	6.1034	6.7429	6.9376	6.5616	7.263	6.2577	4.6274	5.6665	5.5871	7.1872	7.861
1.3491	892.532		478.781	419.011	426.276	400.629	421.73	425.769	380.743	434.357	448.591	425.233	424.086	432.371	393.644	454.186	471.668
1.4262	893.537		7.9985	0	0	4.8194	5.6412	0	4.9625	0	5.6075	0	5.4852	5.4916	5.8265	4.9656	0
0.842	899.568		0	0	0	0	1.0918	0.8118	0	0.679	0.8219	0.525	0	0.8142	0.8733	0.1639	0.9186
0.6984	903.616		1.1865	1.555	1.2151	0	1.2325	0.9809	1.3483	1.5374	1.4749	2.3281	1.4051	1.6179	1.8657	0.8769	1.2786
2.0222	904.678		0.208	0.0844	0	0.1799	0.1968	0.3227	1.5815	0.2683	0.1532	0.2397	0	0.4009	0.0534	0	0.1766
0.5575	905.524		0	0	0	0	0	0	0.0613	0.1171	0	0	0	0	0	0	0
1.0231	906.511		50.1956	27.7895	29.633	24.6859	27.8517	27.2253	22.7817	27.0943	33.0863	22.9279	21.4636	24.6241	24.1716	42.4044	46.967
0.6034	906.534		0	1.7694	1.889	2.5981	2.1689	2.0039	1.3333	2.0817	1.7416	1.5081	1.4291	2.0286	1.6931	1.2093	1.3874
2.1527	906.692		0	0	0.2903	0	0.6367	0.1593	2.9231	0	0.3818	0.7447	0	1.0288	0.0813	0	0.3501
1.0657	907.517		0	0	0	0	0	2.9257	0	0	0	2.6143	0	0	0	0	0
2.2969	908.709		0	0.1356	0	0	0	0.3191	2.7885	0.44	0.2405	1.2809	0	0.2964	0	0	0
0.6944	909.555		0	0	34.99	32.2457	32.3576	0	55.4577	34.3043	70.5303	37.5655	35.2305	36.5263	0	0	29.0794
2.469	910.725		0	0	0	0	0	0.1156	0.4077	0.1585	0	0	0	0	0.0813	0	0
0.7927	911.572		23.9106	19.7864	20.6094	17.0755	18.5388	20.6765	19.1543	18.1355	21.2388	18.2448	19.6559	18.934	17.4975	20.4031	19.0333
0.9425	912.58		0	0	0	0	0	0	3.2735	0	0	0	1.5748	3.161	0	0	0
1.0084	913.588		4.8276	0	0.2051	1.473	0	1.1495	0.3378	1.2194	1.2396	0	0	0	0	0	0
1.1009	915.601		0	0	0	0	0	0	0	0	0	0	0	0	0	0	0
1.1639	917.618		74.7749	51.067	54.9665	52.6536	55.8966	59.0531	49.8138	54.2391	0	41.6623	0	40.0193	0	58.3612	61.4944
1.3153	919.634		7.9389	5.5095	0	0	4.8748	4.1598	5.4477	5.1756	4.1254	3.3789	4.5876	0	3.957	4.838	4.7866
0.6634	921.556		2.7934	2.7079	3.1291	2.5432	1.7989	2.497	2.1526	2.1751	0	3.284	0	2.643	2.2399	0.6383	1.2777
1.2402	922.51		2.8491	0.6335	1.9587	1.6693	2.6154	2.9037	1.0838	0	2.2822	1.3643	1.7285	1.3487	2.363	2.7538	3.1659
1.3469	923.552		13.3854	7.9846	11.5776	8.0529	10.1731	10.4643	8.1694	9.6874	9.4513	8.7605	9.1768	10.7855	10.0583	10.7309	11.0289
1.3465	924.524		250.677	229.929	233.928	217.957	224.678	232.461	200.641	247.312	258.146	230.046	228.354	235.895	211.445	249.847	261.331
1.4216	924.524		5.8181	6.3988	5.9986	0	4.9324	0	5.2788	0	4.0425	4.2585	0	4.5457	3.2848	0	1.64
1.4291	925.526		0	5.2574	2.0401	0	0	3.6036	0.9757	4.2754	2.088	0	3.2715	0	1.6852	0	3.3781
1.0144	927.602		2.8971	3.0577	4.7433	4.8224	4.1053	4.0837	5.5582	4.0091	4.7352	4.32	3.3694	3.7262	3.5086	5.123	3.1935
1.0368	928.607		2.1261	0.8368	0	2.5493	1.9699	2.6829	2.094	1.9863	0	2.1614	2.2319	2.7294	1.6812	2.9518	1.9493
0.736	934.564		15.0912	16.8993	16.6809	17.6691	17.6727	17.5763	17.1212	17.5751	17.056	17.9118	16.8367	18.0225	15.1987	13.2008	12.2775
0.9353	935.57		0	0	0	0	0	0	0	0	0	0	0	0	0	0	0
0.8203	935.571		8.7881	0	16.1464	10.1544	17.0192	18.3058	0	0	0	19.8835	13.8865	0	21.2778	0	0
1.3472	937.53		14.5356	12.3674	11.3711	10.8181	10.6573	11.6842	9.1756	14.1515	13.9642	11.666	12.3216	12.3018	10.7021	13.2374	12.4738
0.8367	937.587		0	63.3114	0	61.8758	57.5147	70.3769	95.9183	53.9604	63.5807	54.1881	52.8905	53.7598	57.2341	52.8648	45.5723
1.0178	938.503		30.8096	16.9819	19.3328	17.0549	18.2287	17.4122	17.5466	18.1238	26.4403	16.9519	13.9828	14.9719	16.9057	30.524	32.9927
1.3491	938.53		2.2215	12.5515	13.5577	13.1055	1.1772	11.9324	9.5637	14.3063	14.7416	15.6756	17.1488	16.2126	15.9393	19.5984	15.4345
0.9519	939.603		33.8763	30.6151	32.4002	31.5902	32.4103	34.5396	38.7936	27.881	29.1603	30.01	29.8293	32.968	27.1479	28.2921	28.4755
0.6021	940.538		18.9102	21.345	21.2263	20.9419	19.6717	18.2407	15.2469	20.9376	18.7526	21.9122	23.4209	21.6287	19.7556	16.1922	14.5205
1.0998	941.618		15.4731	14.7361	13.7918	17.6241	17.4561	18.5285	25.9207	13.9792	15.2792	14.3495	13.6586	13.37	15.2773	16.2299	15.6555
0.6963	942.557		4.2697	3.897	4.1518	1.1183	4.0415	3.8424	2.5646	1.8739	4.4454	0	3.7677	2.9219	3.3616	3.165	3.5557
1.2222	943.64		0	0	1.792	1.9778	1.989	0	0	0	0	1.7466	0	0.7464	0	1.6633	0.9752
0.7967	944.57		2.7753	1.8387	2.136	2.0435	2.309	2.5196	2.0208	2.2043	3.326	1.2753	1.7376	0	2.0101	2.4135	2.1014
0.9238	946.585		66.3279	62.3775	59.8729	69.022	70.4997	75.9491	75.9177	62.4433	63.8916	62.5099	62.9499	63.8844	63.0285	64.0966	62.5482
1.0309	948.6		30.777	25.817	26.0495	0	39.0872	27.1306	0	27.0874	29.3835	0	22.9033	24.5944	27.7526	29.7383	30.3234
1.1596	950.616		11.941	9.1422	7.7345	8.7118	7.8698	9.0227	6.5574	8.4381	7.6645	5.374	5.1372	5.3962	7.5916	8.8624	8.9562
0.6029	953.545		6.0887	5.2565	5.9571	5.4359	5.4945	4.6788	3.2941	5.2558	2.4752	5.7689	6.4972	5.7182	5.0874	4.2897	3.9929
0.6234	954.546		0.8954	1.8987	0.9592	0	0	0.4274	2.7755	2.8079	0.6043	0	0	0	0	1.9731	0
0.9232	959.591		14.913	16.0707	14.4795	15.1167	16.0079	16.2542	16.3081	16.8614	16.3792	16.2763	16.4739	16.5315	16.2441	18.0595	16.9419
0.9691	960.594		0	1.3785	0.3088	0	0	0	0	0	0.3135	0	0	0	0	0.7983	0
1.0321	961.608		8.7531	8.0228	6.1084	6.8764	0	4.4578	0	7.9221	8.8104	0	6.8415	0	0	7.6892	8.8874
1.0316	962.607		6.7743	5.0034	5.758	5.0839	4.661	4.3768	6.724	4.4307	6.1681	5.1244	4.5741	5.1349	7.7757	7.0468	6.2579
0.8926	963.603		6.076	6.4873	5.8527	8.2905	8.7101	7.2011	7.0135	6.4873	7.2258	6.08	7.9346	7.7552	6.3891	5.1922	5.6927
1.1623	963.622		2.1905	0	0.7546	0	1.9178	1.9938	1.3873	1.7567	0	0	0	0	0	1.4791	0
1.1693	964.627		2.1335	1.1985	0.827	1.201	1.3777	1.4616	0.7781	1.5221	1.7576	0.9466	1.2733	2.0869	1.5138	1.6336	1.1601
0.8089	968.569		0	0	0	0	0	2.8348	0	0	0	2.5707	0	0	1.7755	3.7729	0
0.7359	968.569		164.118	196.205	199.643	203.431	206.81	206.779	218.738	204.688	201.689	215.884	214.782	202.684	180.24	155.504	138.127
0.8376	970.584		9.1947	9.196	0	0	0	10.4128	0	0	0	0	7.9449	0	0	0	0
0.9537	972.6		5.3182	5.1194	4.4998	4.6507	5.3076	5.4496	6.1045	5.2714	3.35	4.9379	4.847	5.4615	4.4681	4.6975	4.5609
1.1015	974.615		0	0	0	2.5099	2.4083	2.1008	4.1123	1.8761	1.7901	1.9206	1.7834	0	0.9616	1.2892	2.6267
0.927	976.581		0	0.3527	0.5206	0.6725	0	0.6213	0	0.4436	0.2611	0.4629	0.1691	0.8866	1.0396	1.4412	1.054
0.7376	978.576		1.3457	1.1079	1.1683	1.2102	0.6944	0.6231	0.3447	1.474	1.3922	0.9195	1.4172	1.8122	1.554	0.278	1.0622
0.7348	981.576		43.0451	53.2149	48.7491	50.5079	45.462	46.2791	52.5779	57.247	55.0244	54.621	58.5317	62.7873	49.8785	39.6705	34.0909
0.8395	983.595		0	0	0	0	0	0	2.3422	0	0	0	0	0	0	0	0
0.698	993.667		1.1815	2.0718	0.8939	1.6538	2.1516	1.1763	1.2805	1.2552	0.7732	1.7273	0.9707	1.4996	1.3967	0.2766	0.2262
0.7355	995.592		1.2258	0.5947	0	0.9043	1.1921	0.7845	1.1098	0.7074	0.3187	0.9681	0.8365	1.012	1.1589	1.0112	0.5523
0.6985	995.68		4.1173	8.184	5.3372	5.4532	4.7363	4.729	3.2132	3.1604	1.6993	4.1695	4.0806	3.5559	3.6666	1.7694	0.6538
2.0317	997.797		0	0	0	0.1045	0	0	0	0	0	0	0	0	0	0	0
0.7371	998.568		2.041	1.7219	2.2113	2.6656	1.8846	1.0755	1.6137	2.269	1.9156	2.2297	1.0922	3.562	2.9844	1.6268	2.4411
0.7011	1001.73		2.7258	2.195	2.374	1.2038	1.7439	1.2103	1.2534	1.5499	0.2118	0.5662	0.4609	1.1941	0.6677	0.63	0.6768
0.7342	1007.59		0	0	0	1.9412	0	1.1846	0.7958	0.6361	0	0	0	1.5587	0.2942	0.677	0.4698
1.422	1010.67		2.7699	0.0756	0.1973	0	0	0.1068	0.15	0.1898	0	0	0.2377	0.1102	0.6617	0.5988	0.7343
0.6983	1010.67		0.0979	0.7856	0.6411	0.5011	0.6439	0.5314	2.1098	1.4384	0.6226	1.8502	1.7823	3.1756	1.0509	0.3953	0.5479
0.6981	1023.71		4.2603	7.0593	6.1056	5.8022	4.7969	2.7827	3.3211	3.5877	3.2309	4.5562	3.6746	3.7854	3.515	1.2436	0
0.7006	1038.7		0.2935	0.6443	0.6445	0.4323	0.856	1.106	0.5351	0.7835	0.8709	1.2157	0.3667	0.9776	0.7969	0	0.243
1.5597	1038.7		25.4908	3.5731	3.1418	0.2454	0.6652	0.7044	1.8505	0	2.2452	1.3617	2.0357	1.7039	0.5063	5.9356	8.921
0.8425	1051.74		0.5047	1.1689	1.0339	0.7045	1.277	0.6064	1.6558	0.2548	0.925	1.4862	1.1169	0.8511	0.3473	0.2312	0.0968
0.837	1066.73		0.0551	0	0.425	0.6019	0	0.3597	1.2385	0.5019	0.3421	0.3849	1.2092	2.4069	0	0.1928	0
0.7361	1195.79		0	0.5634	0.4897	0.7917	0.4979	1.0087	1.5252	1.2974	0.6118	0.9884	2.4124	0.5121	0.7695	0.6442	0.772
Comment: predominant galactolipids excluded from data treatment, including MGDG (18:3/16:3), MGDG (18:3/18:3), DGDG (18:3/18:3), DGDG (18:3/16:0) and DGDG (18:2/16:0)
